# Supplementary material for: Protein Adsorption, Calcium-Binding Ability, and Biocompatibility of Silver Nanoparticle-Loaded Polyvinyl Alcohol (PVA) Hydrogels Using Bone Marrow-Derived Mesenchymal Stem Cells
Source: Pharmaceutics. 2023 Jun 28;15(7):1843. doi: 10.3390/pharmaceutics15071843 (PMC10384843; doi:10.3390/pharmaceutics15071843)
Supplement: Supplementary file 1 [file pharmaceutics-15-01843-s001.zip]

Archive with 2 entries (2 files):
- pharmaceutics-2441137-supplementary.MOV
- pharmaceutics-2441137-supplementary.pdf
